# Supplementary material for: Proviral ALV-LTR Sequence Is Essential for Continued Proliferation of the ALV-Transformed B Cell Line
Source: Int J Mol Sci. 2022 Sep 24;23(19):11263. doi: 10.3390/ijms231911263 (PMC9569804; doi:10.3390/ijms231911263)
Supplement: Supplementary file 1 [file ijms-23-11263-s001.zip]

Archive with 2 entries (2 files):
- Supplementary Figure legend.pdf
- Supplementary Figures-IJMS.pptx
